# Supplementary material for: Diversity of Plant-Based Food Consumption: A Systematic Scoping Review on Measurement Tools and Associated Health Outcomes
Source: Nutr Rev. 2025 Apr 29;83(10):1985–2014. doi: 10.1093/nutrit/nuaf040 (PMC12422005; doi:10.1093/nutrit/nuaf040)
Supplement: nuaf040_Supplementary_Data [file nuaf040_supplementary_data.zip]

Archive with 1 entries (1 files):
- Revised Supplementary Materials_clean.docx
